# Supplementary material for: Genetic Features of the Scuticociliate Pathogen Philaster sp. Isolate FWC2 That Causes Sea Urchin Mass Mortality
Source: J Eukaryot Microbiol. 2026 Feb 2;73(2):e70065. doi: 10.1111/jeu.70065 (PMC12865139; doi:10.1111/jeu.70065)
Supplement: Supplementary file 1 — Data S1: jeu70065‐sup‐0001‐Supinfo.zip. [file JEU-73-e70065-s001.zip]

Archive with 9 entries (9 files):
- jeu70065-sup-0001-FigureS1@FigS1-rRNA-tree.pdf
- jeu70065-sup-0002-FigureS2@FigS2-mt-phylogeny.pdf
- jeu70065-sup-0003-FigureS3@FigS3-RSCU.pdf
- jeu70065-sup-0004-FigureS4@FigS4-alignment.pdf
- jeu70065-sup-0005-TableS1@TableS1_Genomoscope.xlsx
- jeu70065-sup-0006-TableS2@TableS2_BUSCO.xlsx
- jeu70065-sup-0007-TableS3@TableS3_rRNA_accessions.xlsx
- jeu70065-sup-0008-TableS4@TableS4_PCGs.xlsx
- Supp.docx
