# Supplementary material for: Genetic Features of the Scuticociliate Pathogen Philaster sp. Isolate FWC2 That Causes Sea Urchin Mass Mortality
Source: J Eukaryot Microbiol. 2026 Feb 2;73(2):e70065. doi: 10.1111/jeu.70065 (PMC12865139; doi:10.1111/jeu.70065)
Supplement: Supplementary file 1 — Data S1: jeu70065‐sup‐0001‐Supinfo.zip. [file JEU-73-e70065-s001.zip › jeu70065-sup-0005-TableS1@TableS1_Genomoscope.xlsx]

## Sheet: Sheet1
	k=18		k=21		k=24		k=27		k=30
Property	min	max	min	max	min	max	min	max	min	max
Homozygous (aa)	1	1	1	1	1	1	1	1	1	1
Genome Haploid Length (bp)	116944893	122002673	130817078	136171038	130369208	136272828	125779849	131897374	120959747	126897930
Genome Repeat Length (bp)	22478617	23450800	24791104	25805732	24686749	25804660	24148509	25323014	23750466	24916430
Genome Unique Length (bp)	94466276	98551873	106025973	110365307	105682459	110468168	101631340	106574360	97209280	101981500
% of genome that is unique	80.7785	80.7785	81.049	81.049	81.064	81.064	80.801	80.801	80.365	80.365
Model Fit	0.979725	0.979725	0.976034	0.976034	0.972605	0.972605	0.968907	0.968907	0.965342	0.965342
Read Error Rate	0.0229747	0.0229747	0.0220237	0.0220237	0.0210383	0.0210383	0.0201598	0.0201598	0.0193732	0.0193732
Mean kmer coverage for heterozygous bases	14.9	14.9	14.6	14.6	14.5	14.5	14.4	14.4	14.4	14.4
Average rate of read duplications	1.31	1.31	1.19	1.19	1.09	1.09	1.01	1.01	1.94	1.94
