# Supplementary material for: Genetic Features of the Scuticociliate Pathogen Philaster sp. Isolate FWC2 That Causes Sea Urchin Mass Mortality
Source: J Eukaryot Microbiol. 2026 Feb 2;73(2):e70065. doi: 10.1111/jeu.70065 (PMC12865139; doi:10.1111/jeu.70065)
Supplement: Supplementary file 1 — Data S1: jeu70065‐sup‐0001‐Supinfo.zip. [file JEU-73-e70065-s001.zip › jeu70065-sup-0006-TableS2@TableS2_BUSCO.xlsx]

## Sheet: Sheet1
Metagenomic library/assembly	BUSCO dataset	Complete (%)	Complete and single-copy (%)	Complete and duplicated (%)	Fragmented (%)	Missing(%)	Number of sequences	Total length (Gbp)	N50 (Kbp)
Raw reads
ONT reads	alveolata_odb10	0.461988	0.222222	0.239766	0.122807	0.415205	1783696	15.37	14.62
ONT reads	eukaryota_odb10	0.239216	0.0980392	0.141176	0.113725	0.647059	1783696	15.37	14.62
Long-read assemblies
Flye (nanoraw mode)	alveolata_odb10	0.426901	0.309942	0.116959	0.128655	0.444444	4335	0.273046	103
Flye (nanoraw mode)	eukaryota_odb10	0.396078	0.317647	0.0784314	0.0705882	0.533333	4335	0.273046	103
Flye (nanohq mode)	alveolata_odb10	0.409357	0.292398	0.116959	0.128655	0.461988	4322	0.27214	103
Flye (nanohq mode)	eukaryota_odb10	0.2392	0.149	0.0901961	0.0784	0.682353	4322	0.27214	103
Raven	alveolata_odb10	0.187135	0.0584795	0.128655	0.0350877	0.777778	1572	0.114498	1000
Raven	eukaryota_odb10	0.145098	0.0784314	0.0666667	0.054902	0.8	1572	0.114498	1000
Canu	alveolata_odb10	0.22807	0.111111	0.116959	0.0526316	0.719298	6168	0.126203	126
Canu	eukaryota_odb10	0.145098	0.0784314	0.0666667	0.054902	0.8	6168	0.126203	126
Hybrid assemblies
OPERA-MS	alveolata_odb10	0.532164	0.403509	0.128655	0.134503	0.333333	172145	0.508184	29
OPERA-MS	eukaryota_odb10	0.27451	0.152941	0.121569	0.105882	0.619608	172145	0.508184	29
HybridSPAdes	alveolata_odb10	0.561404	0.444444	0.116959	0.111111	0.327485	58363	0.451672	36
HybridSPAdes	eukaryota_odb10	0.27451	0.14902	0.12549	0.113725	0.611765	58363	0.451672	36
