# Supplementary material for: Genetic Features of the Scuticociliate Pathogen Philaster sp. Isolate FWC2 That Causes Sea Urchin Mass Mortality
Source: J Eukaryot Microbiol. 2026 Feb 2;73(2):e70065. doi: 10.1111/jeu.70065 (PMC12865139; doi:10.1111/jeu.70065)
Supplement: Supplementary file 1 — Data S1: jeu70065‐sup‐0001‐Supinfo.zip. [file JEU-73-e70065-s001.zip › jeu70065-sup-0007-TableS3@TableS3_rRNA_accessions.xlsx]

## Sheet: TableS2_rRNA_accessions
Species	18S rRNA	5.8S rRNA and ITS	28S rRNA
Philaster sp. isolate FWC2 (this study)	PX460323	PX460323	PX460323
Philasterida sp. isolate FWC2_3	OP896853	OP896845	PP784536
Philaster apodigitiformis	FJ648350	JN885097	JN885119
Philasterides armatalis strain GF2008062601	FJ848877	JN885098	JN885120
Philaster sinensis isolate PXM2011102701	KJ815049	PP852879	PX139012
Philasterides dicentrarchi isolate I1	MK002746	MK002746	MK002746
Cohnilembus verminus isolate FXP2009051101	HM236339	JN885093	JN885111
Metanophrys sinensis isolate FXP2009052901	JN885089	JN885105	JN885116
Metanophrys sp. isolate ZRL2022050202	HM236336	JN885092	JN885114
Miamiensis avidus isolate FXP2009050602	JN885091	JN885095	JN885115
Paranophrys magna isolate FXP2009052803	HM236335	JN885099	JN885121
Parauronema longum isolate FXP2009031501	OR287093	OR282527	OR287092
Porpostoma notata isolate FXP2009050601	HM236338	JN885096	JN885118
Uronema heteromarinum	FJ870100	JN885101	JN885123
Uronema nigricans	JF973324	MW785175	PP784543
Uronemella filificum isolate LMJ2016040402	MG581967	PP852882	PP784542
Uronemella parafilificum isolate FXP2009053001	HM236337	JN885103	JN885127
Tetrahymena rostrata strain TRAUS (outgroup)	MN158348	MN158348	MN158348
