# Supplementary material for: Genetic Features of the Scuticociliate Pathogen Philaster sp. Isolate FWC2 That Causes Sea Urchin Mass Mortality
Source: J Eukaryot Microbiol. 2026 Feb 2;73(2):e70065. doi: 10.1111/jeu.70065 (PMC12865139; doi:10.1111/jeu.70065)
Supplement: Supplementary file 1 — Data S1: jeu70065‐sup‐0001‐Supinfo.zip. [file JEU-73-e70065-s001.zip › jeu70065-sup-0008-TableS4@TableS4_PCGs.xlsx]

## Sheet: Sheet1
Gene	Philaster sp. isolate FWC2
cox1	YAJ48230
cox2	YAJ48234
atp9	YAJ48244
nad10	YAJ48253
nad7	YAJ48250
nad1_a	YAJ48228
nad3	YAJ48239
nad4	YAJ48225
nad9	YAJ48237
nad5	YAJ48235
rpl14	YAJ48227
rpl16	YAJ48241
rpl2	YAJ48255
rps12	YAJ48252
rps13	YAJ48258
rps14	YAJ48249
rps19	YAJ48256
rps3	YAJ48257
nad1_b	YAJ48245
nad2	YAJ48251
nad4l	YAJ48225
nad6	YAJ48229
cob	YAJ48236
rpl6	YAJ48248
yejR	YAJ48240
ymf57	YAJ48261
ymf63	YAJ48243
ymf64	YAJ48247
ymf65	YAJ48242
ymf66	YAJ48260
ymf67	YAJ48232
ymf68	YAJ48231
ymf70	YAJ48226
ymf75	YAJ48246
